# Supplementary material for: The Association Between DNA Methylation and Three-Dimensional Genome During Whole Genome Doubling in Arabidopsis thaliana
Source: Plants (Basel). 2025 Sep 24;14(19):2959. doi: 10.3390/plants14192959 (PMC12526026; doi:10.3390/plants14192959)
Supplement: Supplementary file 1 [file plants-14-02959-s001.zip]

Archive with 1 entries (1 files):
- plants-3814480-supplementary.pdf
